# Supplementary material for: Improvement of Gene Delivery and Mutation Efficiency in the CRISPR-Cas9 Wheat (Triticum aestivum L.) Genomics System via Biolistics
Source: Genes (Basel). 2022 Jun 30;13(7):1180. doi: 10.3390/genes13071180 (PMC9318839; doi:10.3390/genes13071180)
Supplement: Supplementary file 1 [file genes-13-01180-s001.zip]

Archive with 1 entries (1 files):
- genes-1748108-supplementary.pdf
